# Supplementary material for: The Contribution of DNA Metabarcoding to Fungal Conservation: Diversity Assessment, Habitat Partitioning and Mapping Red-Listed Fungi in Protected Coastal Salix repens Communities in the Netherlands
Source: PLoS One. 2014 Jun 17;9(6):e99852. doi: 10.1371/journal.pone.0099852 (PMC4061046; doi:10.1371/journal.pone.0099852)
Supplement: Table S1 — List of OTUs that showed >97% ITS2 sequence similarity to fully identified fungi in coastal Salix repens communities used in this study with best identified match (GenBank or UNITE accession number, Species Hypothesis, name), similarity (%), pairwise alignment length (bp), sequence counts in the sampled sites, phylum, and order classifications. (XLS) [file pone.0099852.s001.xls]

## Sheet: Sheet1
Table S1	List of OTUs that showed >97% ITS2 sequence similarity to fully identified fungi in coastal Salix repens communities used in this study with best identified match (GenBank or UNITE accession number, Species Hypothesis,name), similarity (%), pairwise alignment length (bp), sequence counts in the sampled sites, phylum, and order classifications
OTU	Accession	SH	Name	%	bp	R-G1	R-G2	R-H1	R-H2	R-M1	R-M2	W-T1	W-T2	W-Z1	W-Z2	Phylum	Order
315	HE608636	-	Acremonium blochii	97.5	353	1	2	0	0	0	0	0	0	0	0	Ascomycota	Hypocreales
1117	GU566287	SH107192.05FU	Acremonium psammosporum	98.9	261	5	3	2	6	0	1	0	2	3	12	Ascomycota	Hypocreales
2490	JF509174	SH109396.05FU	Agonimia vouauxii	97.2	351	0	0	0	0	0	5	0	0	0	0	Ascomycota	Verrucariales
4332	KC577270	-	Alternaria consortialis	99.7	338	0	0	0	8	2	17	0	0	0	0	Ascomycota	Pleosporales
1944	KC584230	-	Alternaria embellisia	99.4	157	0	0	0	0	19	0	0	0	0	0	Ascomycota	Pleosporales
3855	KC797648	-	Alternaria rosae	99.4	334	0	3	0	0	0	0	0	0	0	0	Ascomycota	Pleosporales
1841	HQ650627	-	Amandinea punctata	99.6	229	0	0	0	0	0	4	0	0	0	0	Ascomycota	Teloschistales
3727	KC811040	-	Antarctomyces psychrotrophicus	99	295	3	0	0	0	0	0	2	0	0	0	Ascomycota	Thelebolales
154	AJ439434	-	Aphanoascus durus	99.2	243	0	0	0	0	0	4	0	0	0	0	Ascomycota	Onygenales
2629	KC426947	-	Apiognomonia errabunda	99.1	336	0	0	0	5	0	0	0	0	0	0	Ascomycota	Diaporthales
664	HQ637297	SH106472.05FU	Aureobasidium pullulans	99.7	337	0	4	0	0	0	0	0	0	33	3	Ascomycota	Dothideales
1990	JN972443	SH110768.05FU	Bacidina flavoleprosa	97	361	0	0	0	6	1	0	0	0	0	0	Ascomycota	Lecanorales
2764	JF911769	-	Beauveria bassiana	100	162	0	0	0	0	6	0	6	0	0	0	Ascomycota	Hypocreales
526	EF644140	SH117370.05FU	Cadophora finlandica	99.4	332	5	18	3	101	8	170	72	30	2	0	Ascomycota	Helotiales
119	JX156361	SH110653.05FU	Catenulostroma protearum	98.7	152	0	0	0	0	12	0	0	0	0	0	Ascomycota	Capnodiales
4095	JX156361	SH110653.05FU	Catenulostroma protearum	98.1	158	1	0	0	2	0	0	0	0	0	0	Ascomycota	Capnodiales
578	KC894710	-	Cenococcum geophilum	99.7	374	0	2	3	0	0	0	0	1	3	141	Ascomycota	Hysteriales
6612	KC894710	-	Cenococcum geophilum	97.3	220	0	1	1	0	0	0	0	0	0	23	Ascomycota	Hysteriales
292	JQ771183	-	Chaetomium funicola	99.7	333	3	0	0	0	0	0	0	0	0	0	Ascomycota	Sordariales
3246	JQ267362	-	Cheiromyces inflatus	100	159	0	0	0	0	0	0	0	2	0	0	Ascomycota	Incertae sedis
1955	UDB006054	SH192552.05FU	Cladobotryum rubrobrunnescens	99.5	205	1	0	3	0	0	0	0	0	0	1	Ascomycota	Hypocreales
2103	DQ534198	-	Cladonia fimbriata	97.5	198	0	0	0	0	9	0	0	0	0	0	Ascomycota	Lecanorales
101	KC526139	-	Cladonia rangiformis	98.8	165	0	0	0	0	12	0	0	0	0	0	Ascomycota	Lecanorales
1010	JN811402	SH109719.05FU	Cladonia thomsonii	98.8	166	0	0	0	0	23	0	0	0	0	0	Ascomycota	Lecanorales
515	EU035403	SH108044.05FU	Cladophialophora chaetospira	99.7	328	53	60	48	92	0	7	26	26	184	21	Ascomycota	Chaetothyriales
403	KC460890	-	Cladosporium herbarum	98.8	323	6	37	3	42	0	15	7	2	23	58	Ascomycota	Capnodiales
7045	JX519218	-	Colletotrichum eleusines	98	307	0	0	1	0	0	0	0	0	0	1	Ascomycota	Incertae sedis
1510	JQ400006	-	Colletotrichum hemerocallidis	100	272	0	6	0	9	0	0	0	0	0	0	Ascomycota	Incertae sedis
2491	JQ400003	-	Colletotrichum spaethianum	98.3	361	4	2	0	0	0	0	0	0	0	0	Ascomycota	Incertae sedis
1630	FJ005103	SH107139.05FU	Crocicreas cyathoideum	98	148	0	0	0	0	2	0	0	0	0	0	Ascomycota	Helotiales
4206	JN903946	SH116166.05FU	Cyphellophora laciniata	100	183	0	0	0	4	0	0	0	0	0	0	Ascomycota	Chaetothyriales
2456	U51980	-	Dactylaria dimorphospora	100	227	1	1	0	3	0	0	0	0	0	0	Ascomycota	Helotiales
2741	AY902794	SH114997.05FU	Dactylella mammillata	98.9	283	7	1	0	0	0	0	4	2	0	0	Ascomycota	Orbiliales
2110	DQ494348	SH101715.05FU	Dactylella oxyspora	100	253	0	6	0	0	0	0	0	0	0	0	Ascomycota	Orbiliales
1631	HF545662	-	Debaryomyces hansenii	99.8	401	1	0	0	0	0	4	0	1	0	0	Ascomycota	Saccharomycetales
2235	HQ599602	SH113660.05FU	Devriesia fraseriae	100	297	0	0	0	0	3	0	4	3	0	1	Ascomycota	Capnodiales
1407	JQ302816	SH099980.05FU	Devriesia pseudoamericana	98.8	333	0	3	0	0	0	0	3	0	0	18	Ascomycota	Capnodiales
3563	JQ889283	SH101609.05FU	Dinemasporium strigosum	100	200	0	0	0	0	0	0	0	0	0	3	Ascomycota	Xylariales
1255	JN712462	SH099960.05FU	Drechslera biseptata	98.6	207	11	0	0	7	8	0	0	4	0	4	Ascomycota	Pleosporales
2526	JX515713	-	Eutypa lata	99.2	354	0	5	0	0	0	0	0	0	0	0	Ascomycota	Xylariales
1563	AB190397	SH113984.05FU	Exophiala heteromorpha	99.3	148	0	0	0	3	11	2	0	0	3	0	Ascomycota	Chaetothyriales
5170	JQ288304	SH104185.05FU	Fusarium oxysporum	97.7	172	2	0	0	0	0	0	0	0	0	0	Ascomycota	Hypocreales
2752	KC989062	-	Fusarium redolens	100	197	0	7	0	0	0	0	0	0	0	0	Ascomycota	Hypocreales
4597	JX534258	SH107221.05FU	Fusarium torulosum	99.2	258	10	18	1	1	29	43	0	0	0	0	Ascomycota	Hypocreales
2630	JF508361	SH116586.05FU	Gaeumannomyces cylindrosporus	98.4	182	0	0	1	0	0	6	0	0	0	0	Ascomycota	Incertae sedis
518	JQ256419	SH111066.05FU	Geoglossum fallax	98.8	257	0	98	56	24	0	0	0	0	16	4	Ascomycota	Geoglossales
160	UDB018104	-	Geoglossum glabrum	100	179	0	0	0	0	4	0	0	0	0	0	Ascomycota	Geoglossales
1634	EU784258	SH100698.05FU	Geoglossum umbratile	100	192	0	3	14	7	0	0	0	0	0	0	Ascomycota	Geoglossales
4825	AY789304	SH114540.05FU	Geoglossum umbratile	98.9	190	0	2	0	0	0	0	0	0	0	0	Ascomycota	Geoglossales
494	UDB017620	SH112108.05FU	Geopora arenicola	99.7	321	0	19	0	44	45	318	0	0	0	0	Ascomycota	Pezizales
622	UDB017678	-	Geopora arenicola	98.2	339	0	0	0	142	0	0	0	0	0	0	Ascomycota	Pezizales
606	UDB016155	SH099835.05FU	Geopora cervina	99.7	336	0	0	0	0	0	79	0	0	0	0	Ascomycota	Pezizales
1044	FJ755253	SH113613.05FU	Gibberella zeae	99.7	356	9	4	0	3	5	36	0	1	0	1	Ascomycota	Hypocreales
4258	EF212845	SH104474.05FU	Gnomonia comari	98	347	0	2	0	0	0	0	0	0	0	1	Ascomycota	Diaporthales
44	AY729937	SH099864.05FU	Gyoerffyella rotula	100	148	0	0	0	0	5	0	0	0	0	0	Ascomycota	Incertae sedis
903	AJ292415	-	Haptocillium sinense	98.9	187	1	0	1	1	0	0	8	2	0	5	Ascomycota	Hypocreales
985	EU669212	SH099640.05FU	Helvella maculata	97.5	366	0	0	1	16	0	0	0	0	0	0	Ascomycota	Pezizales
493	AB109760	SH115325.05FU	Hirsutella rhossiliensis	99	203	0	20	7	6	0	65	0	8	0	0	Ascomycota	Hypocreales
3839	EU040232	-	Hyalodendriella betulae	99.6	253	0	0	2	0	0	0	0	0	0	0	Ascomycota	Helotiales
4777	AY348579	SH107041.05FU	Hymenoscyphus caudatus	98.9	176	3	0	0	0	0	0	0	0	0	0	Ascomycota	Helotiales
3800	JN943358	SH107791.05FU	Hypocrea gelatinosa	100	175	0	3	0	0	0	0	0	0	0	0	Ascomycota	Hypocreales
597	JN542531	SH110378.05FU	Hypocrea rufa	98.8	336	59	6	0	16	17	13	3	16	44	4	Ascomycota	Hypocreales
6070	JQ272463	-	Hypocrea sinuosa	99.4	168	2	0	0	0	0	0	0	1	0	0	Ascomycota	Hypocreales
497	KC292862	-	Ilyonectria macrodidyma	100	243	2	3	0	6	89	87	0	0	3	0	Ascomycota	Hypocreales
2880	JN859422	SH111269.05FU	Ilyonectria macrodidyma	97	165	0	0	0	0	5	0	0	0	0	0	Ascomycota	Hypocreales
463	KC292865	-	Ilyonectria radicicola	98.8	323	80	41	19	37	3	103	72	77	54	19	Ascomycota	Hypocreales
279	FR772050	SH100865.05FU	Infundichalara microchona	100	244	0	3	0	0	0	0	0	0	0	0	Ascomycota	Helotiales
629	DQ318208	-	Kernia pachypleura	99	386	2	55	0	0	0	0	0	0	0	0	Ascomycota	Microascales
1354	AY587918	SH101010.05FU	Lasiosphaeria lanuginosa	98.2	331	0	0	0	0	0	0	0	0	0	10	Ascomycota	Sordariales
2057	AB360370	SH106831.05FU	Lecanicillium fusisporum	99.1	225	10	0	0	0	0	0	0	1	1	0	Ascomycota	Hypocreales
2010	GU934588	-	Leptodontidium elatius	99.1	227	0	0	1	0	0	0	0	0	17	0	Ascomycota	Helotiales
1765	AB747660	-	Lipomyces starkeyi	99.5	211	2	0	0	11	0	0	0	6	1	6	Ascomycota	Saccharomycetales
1210	KC460807	-	Lophiostoma compressum	99.7	333	4	0	0	2	0	52	0	0	0	0	Ascomycota	Pleosporales
1671	UDB017336	SH117370.05FU	Meliniomyces bicolor	99.5	219	0	0	1	0	0	5	1	2	0	8	Ascomycota	Incertae sedis
3373	FJ553584	SH100254.05FU	Meliniomyces bicolor	98.3	359	0	0	1	0	0	2	2	0	0	1	Ascomycota	Incertae sedis
2934	JQ958302	SH108441.05FU	Metarhizium album	97.8	225	0	0	0	0	0	4	0	0	0	0	Ascomycota	Hypocreales
581	AB250411	SH107811.05FU	Metarhizium anisopliae	99.7	332	0	0	0	0	36	0	1	6	0	108	Ascomycota	Hypocreales
1239	HQ380866	SH107814.05FU	Metarhizium anisopliae	99.4	350	0	0	8	0	6	3	0	1	0	1	Ascomycota	Hypocreales
3770	KC551962	-	Metarhizium flavoviride	100	202	0	0	0	0	0	0	0	5	0	0	Ascomycota	Hypocreales
3249	JX438653	-	Metarhizium velutinum	98.3	177	0	0	0	0	7	0	0	0	0	0	Ascomycota	Hypocreales
714	KC989068	-	Microdochium bolleyi	100	360	0	1	0	18	4	45	0	0	0	0	Ascomycota	Xylariales
1160	JF303866	SH106606.05FU	Microdochium phragmitis	99.7	336	0	23	15	3	0	0	1	0	0	2	Ascomycota	Xylariales
1508	AF150673	SH103896.05FU	Monilinia laxa	99.6	223	0	0	0	0	0	8	7	0	0	0	Ascomycota	Helotiales
2684	KC311500	-	Mycosphaerella punctiformis	100	339	0	11	0	0	0	0	0	0	0	0	Ascomycota	Capnodiales
862	JX867215	-	Myrothecium roridum	99.6	260	0	3	0	0	0	47	0	0	0	0	Ascomycota	Hypocreales
3134	AJ301993	SH113471.05FU	Myrothecium roridum	99.4	173	0	0	0	0	0	7	0	0	0	0	Ascomycota	Hypocreales
1852	FJ872069	SH102226.05FU	Nectria mariannaeae	99.5	210	0	0	0	0	0	0	0	0	0	9	Ascomycota	Hypocreales
3835	KC811038	-	Oidiodendron truncatum	98.5	331	1	0	0	0	0	0	0	0	4	0	Ascomycota	Incertae sedis
508	HM150642	-	Paraconiothyrium variabile	100	323	0	0	3	0	0	62	0	8	8	0	Ascomycota	Pleosporales
490	GU395507	-	Paraphoma chrysanthemicola	100	321	58	78	3	31	0	49	0	0	0	4	Ascomycota	Pleosporales
379	KC773822	-	Penicillium adametzii	99.6	259	255	8	0	0	0	0	1	36	390	11	Ascomycota	Eurotiales
978	KC773828	-	Penicillium angulare	99.6	274	0	0	0	0	0	0	0	0	16	0	Ascomycota	Eurotiales
2301	AF033492	SH100905.05FU	Penicillium atrovenetum	97.9	189	0	0	1	1	0	12	0	0	0	0	Ascomycota	Eurotiales
1366	KC427176	-	Penicillium bialowiezense	100	264	1	0	0	9	0	0	9	0	0	1	Ascomycota	Eurotiales
2647	HM036605	SH111600.05FU	Penicillium chrysogenum	97.2	250	0	5	0	0	0	0	0	0	0	0	Ascomycota	Eurotiales
38	GU934552	SH116309.05FU	Penicillium coprobium	100	242	0	0	0	0	0	0	2	0	3	0	Ascomycota	Eurotiales
2474	AF033393	SH100913.05FU	Penicillium inflatum	99.5	182	0	0	0	0	0	0	0	0	13	2	Ascomycota	Eurotiales
633	NR_077155	-	Penicillium melinii	99.7	333	21	0	0	0	0	0	0	55	30	0	Ascomycota	Eurotiales
5148	NR_077156	-	Penicillium miczynskii	97.6	165	1	0	0	0	0	0	1	0	0	1	Ascomycota	Eurotiales
778	GU441580	SH103360.05FU	Penicillium swiecickii	98.2	335	0	1	2	3	0	8	10	3	16	0	Ascomycota	Eurotiales
1824	AF491590	SH104674.05FU	Peziza ampliata	99.7	293	0	0	0	0	3	9	0	0	0	0	Ascomycota	Pezizales
3930	FJ623271	SH103868.05FU	Phaeosphaeria avenaria	98.6	354	0	0	0	0	0	1	0	0	0	3	Ascomycota	Pleosporales
1261	AB190390	SH103329.05FU	Phialophora cyclaminis	99.7	341	0	1	0	0	0	0	0	0	0	16	Ascomycota	Chaetothyriales
1885	KC005774	-	Phialophora livistonae	99.6	234	9	0	0	0	3	0	0	0	0	1	Ascomycota	Chaetothyriales
484	AB190404	SH155549.05FU	Phialophora mustea	99.4	332	229	188	21	54	55	186	24	8	11	25	Ascomycota	Chaetothyriales
2465	JF911762	-	Phoma multirostrata	99	194	36	17	3	4	17	115	1	1	0	0	Ascomycota	Pleosporales
488	KC614564	-	Pilidium concavum	99.7	324	0	52	24	40	0	0	0	0	0	49	Ascomycota	Helotiales
1499	JF740215	SH110501.05FU	Plenodomus enteroleucus	99.2	247	0	0	0	0	0	25	0	0	0	0	Ascomycota	Pleosporales
1087	JF740226	SH110498.05FU	Plenodomus hendersoniae	100	246	0	0	0	0	0	32	0	0	0	0	Ascomycota	Pleosporales
742	JF740229	SH110503.05FU	Plenodomus influorescens	100	320	0	0	0	0	0	47	0	0	0	0	Ascomycota	Pleosporales
464	HQ660437	SH110363.05FU	Pochonia suchlasporia	100	336	123	77	18	13	4	60	0	3	0	5	Ascomycota	Hypocreales
1322	EF197074	SH111904.05FU	Podospora communis	99.1	339	0	0	0	0	2	0	0	0	3	29	Ascomycota	Sordariales
1707	AY515360	-	Podospora ellisiana	97.2	359	0	7	0	0	0	0	0	0	0	0	Ascomycota	Sordariales
785	DQ166962	-	Podospora pyriformis	100	356	0	34	0	0	0	0	0	0	0	5	Ascomycota	Sordariales
6271	GU391421	SH115514.05FU	Podospora setosa	97	197	1	0	1	0	0	0	0	0	0	0	Ascomycota	Sordariales
12	HM036613	SH109203.05FU	Pseudodictyosporium wauense	100	154	0	0	0	0	8	0	0	0	0	0	Ascomycota	Pleosporales
1726	HQ829062	SH099961.05FU	Pyrenophora seminiperda	98.7	229	3	0	0	0	0	0	0	0	0	0	Ascomycota	Pleosporales
1939	JF951145	SH105053.05FU	Rachicladosporium pini	98	253	0	0	0	9	0	0	0	0	0	0	Ascomycota	Capnodiales
34	JN850989	SH105011.05FU	Ramichloridium apiculatum	98.6	362	0	0	0	0	0	0	0	0	0	6	Ascomycota	Capnodiales
1898	GU939182	-	Ramularia pratensis	97.9	339	6	0	0	0	0	0	0	0	0	0	Ascomycota	Capnodiales
459	HQ211517	SH137307.05FU	Rhizoscyphus ericae	98.8	331	0	0	0	0	0	0	1	250	0	0	Ascomycota	Helotiales
7104	AB476466	SH137307.05FU	Rhizoscyphus ericae	97.2	214	0	0	0	0	0	0	7	7	0	0	Ascomycota	Helotiales
1022	KC175286	-	Sarocladium strictum	99.7	376	0	15	2	7	0	0	3	0	0	6	Ascomycota	Hypocreales
3406	HQ446351	SH105468.05FU	Savoryella fusiformis	97.3	262	0	0	0	0	0	0	0	0	3	0	Ascomycota	Incertae sedis
54	NR_103589	-	Schizothecium carpinicola	98.7	151	0	0	0	0	27	1	0	0	0	0	Ascomycota	Sordariales
788	HQ667543	-	Scolecobasidium excentricum	98.5	329	0	0	0	23	11	0	0	1	1	6	Ascomycota	Incertae sedis
2406	UDB015284	SH100983.05FU	Scutellinia vitreola	99.5	208	3	0	0	0	0	0	0	0	0	1	Ascomycota	Pezizales
6124	KC180687	-	Scytalidium lignicola	97	202	2	4	47	3	0	5	0	0	5	2	Ascomycota	Helotiales
4083	EF025331	SH116661.05FU	Sepedonium chalcipori	98.4	189	0	0	0	0	0	0	0	0	2	0	Ascomycota	Hypocreales
3389	AF525674	SH104784.05FU	Setomelanomma holmii	98.3	349	6	0	0	0	0	0	0	0	0	0	Ascomycota	Pleosporales
1922	GQ203780	-	Sporormiella irregularis	99.7	287	0	16	0	0	0	0	0	0	0	0	Ascomycota	Pleosporales
4042	AF081472	SH109804.05FU	Stachybotrys dichroa	98.9	176	3	0	0	0	0	0	0	1	0	0	Ascomycota	Hypocreales
689	JN712501	SH099900.05FU	Teratosphaeria capensis	99.7	326	4	0	0	2	4	26	2	0	0	3	Ascomycota	Capnodiales
2994	EU707864	-	Teratosphaeria jonkershoekensis	98	153	0	0	0	0	2	0	0	0	0	0	Ascomycota	Capnodiales
1520	GQ411294	SH105912.05FU	Tetracladium marchalianum	99.5	183	7	11	0	0	0	0	0	0	0	0	Ascomycota	Helotiales
438	KC747808	-	Trichoderma hamatum	99	196	155	133	47	73	0	0	49	2	127	109	Ascomycota	Hypocreales
5887	HQ115675	SH126943.05FU	Trichoderma rossicum	99.4	165	1	0	1	0	0	0	0	0	0	0	Ascomycota	Hypocreales
709	EF596946	SH107781.05FU	Trichoderma spirale	97.9	194	16	13	0	0	0	0	20	0	6	1	Ascomycota	Hypocreales
1448	JX969616	-	Trichoderma virens	100	169	0	0	0	0	14	0	0	0	0	0	Ascomycota	Hypocreales
4320	KC569356	-	Trichoderma virens	99.4	171	5	8	1	0	0	11	7	2	0	0	Ascomycota	Hypocreales
2774	GU934498	SH106434.05FU	Trichothecium crotocinigenum	100	200	3	2	0	0	0	1	0	0	2	0	Ascomycota	Hypocreales
2632	GQ411342	SH107520.05FU	Tricladium terrestre	100	187	0	0	0	0	0	5	0	0	0	0	Ascomycota	Helotiales
2623	AJ244263	-	Trimmatostroma cordae	98.8	166	2	0	0	0	0	3	0	0	0	0	Ascomycota	Helotiales
277	HM775405	SH101017.05FU	Tuber anniae	99.5	367	0	0	0	0	0	3	0	0	0	0	Ascomycota	Pezizales
5414	KC473948	-	Valsa malicola	98.3	178	2	0	0	0	0	0	0	0	0	1	Ascomycota	Diaporthales
60	KC416967	-	Valsa sordida	99.4	164	0	0	0	0	8	0	0	0	0	0	Ascomycota	Diaporthales
929	UDB015161	SH102100.05FU	Verpa digitaliformis	100	195	0	0	0	0	29	0	0	0	0	0	Ascomycota	Pezizales
2063	UDB015161	SH102100.05FU	Verpa digitaliformis	99	207	0	5	0	0	0	4	0	0	0	0	Ascomycota	Pezizales
961	KC810999	-	Verticillium leptobactrum	97.4	228	0	0	0	0	0	0	0	11	9	0	Ascomycota	Incertae sedis
2277	JX235700	-	Westerdykella reniformis	99.7	325	18	0	0	0	0	0	0	0	0	0	Ascomycota	Pleosporales
444	UDB015621	SH114964.05FU	Amanita pantherina	100	206	0	0	32	0	0	0	0	326	0	0	Basidiomycota	Agaricales
988	AB510853	SH105476.05FU	Armillaria cepistipes	100	192	0	0	6	0	0	0	0	3	22	0	Basidiomycota	Agaricales
1808	GU187504	SH111800.05FU	Athelia arachnoidea	99.1	235	0	6	0	0	0	0	0	0	0	0	Basidiomycota	Atheliales
2864	AF444634	SH106142.05FU	Bensingtonia yamatoana	98.1	210	0	0	0	0	0	0	4	0	0	0	Basidiomycota	Agaricostilbales
1155	UDB011805	SH110491.05FU	Bolbitius titubans	99	210	0	20	0	0	0	0	0	0	0	0	Basidiomycota	Agaricales
2827	KC455879	-	Bulleromyces albus	100	203	1	0	0	4	0	0	0	0	0	0	Basidiomycota	Tremellales
1253	JF907773	SH109565.05FU	Calocybe carnea	98.3	181	0	31	0	0	0	0	0	0	0	0	Basidiomycota	Agaricales
3882	KC590528	-	Ceratobasidium cereale	99.7	291	0	3	0	0	0	0	0	0	0	1	Basidiomycota	Cantharellales
4361	UDB017026	SH111005.05FU	Ceratobasidium cornigerum	99.6	257	0	0	0	0	0	0	0	1	19	0	Basidiomycota	Cantharellales
120	HQ179660	SH108815.05FU	Clavaria californica	99.1	229	0	0	0	0	4	0	0	0	0	0	Basidiomycota	Agaricales
885	AF033344	-	Clavicorona taxophila	97.7	263	0	11	0	0	0	0	0	0	26	7	Basidiomycota	Russulales
604	UDB015638	-	Clavulinopsis corniculata	98	246	207	28	29	0	0	0	27	21	30	3	Basidiomycota	Agaricales
398	UDB001776	SH115829.05FU	Clavulinopsis helvola	97.4	194	0	0	0	0	0	0	1	0	0	872	Basidiomycota	Agaricales
373	UDB001777	SH112594.05FU	Clavulinopsis luteoalba	99.6	258	0	19	306	0	0	0	7	0	1	687	Basidiomycota	Agaricales
412	UDB018056	-	Collybia cirrhata	98.8	257	0	0	0	0	0	0	290	0	0	0	Basidiomycota	Agaricales
3654	JX968187	-	Conocybe subxerophytica	100	201	0	0	0	0	2	0	0	0	0	0	Basidiomycota	Agaricales
498	JN159560	SH111350.05FU	Coprinellus disseminatus	100	208	0	0	0	0	80	0	0	0	0	0	Basidiomycota	Agaricales
1466	JN159560	SH111350.05FU	Coprinellus disseminatus	99.5	194	5	0	1	0	0	9	0	0	0	0	Basidiomycota	Agaricales
4265	JN943114	SH111348.05FU	Coprinellus eurysporus	99.5	186	0	2	0	0	0	0	0	0	0	0	Basidiomycota	Agaricales
636	UDB018006	-	Coprinellus micaceus	99.6	258	1	53	0	0	0	0	2	1	0	0	Basidiomycota	Agaricales
2783	JN943125	SH108293.05FU	Coprinopsis lagopus	98.5	198	0	0	0	0	0	6	0	0	0	0	Basidiomycota	Agaricales
2021	AB071615	SH108294.05FU	Coprinopsis phlyctidospora	99	203	0	11	0	0	0	0	0	0	0	0	Basidiomycota	Agaricales
4119	AY669695	SH123995.05FU	Cortinarius alnetorum	98.4	191	0	0	0	0	0	2	0	0	0	0	Basidiomycota	Agaricales
2175	UDB018339	-	Cortinarius casimiri	99	210	0	0	2	0	0	0	0	10	0	0	Basidiomycota	Agaricales
2411	AY082608	SH109383.05FU	Cortinarius cinnamomeus	99.5	197	0	0	1	0	0	0	7	1	11	0	Basidiomycota	Agaricales
492	UDB011255	SH165610.05FU	Cortinarius diasemospermus	98.2	225	312	2	1387	492	0	7	152	0	345	4	Basidiomycota	Agaricales
585	JX630751	-	Cortinarius favrei	100	204	0	6	0	0	0	0	66	0	0	0	Basidiomycota	Agaricales
559	UDB017647	SH105152.05FU	Cortinarius flexipes	100	217	0	0	104	0	0	0	0	1	0	0	Basidiomycota	Agaricales
439	UDB015917	SH166458.05FU	Cortinarius huronensis	97.4	193	0	1	0	0	0	0	317	0	0	0	Basidiomycota	Agaricales
967	UDB017606	SH113532.05FU	Cortinarius obtusus	97.9	195	0	0	0	58	0	0	0	0	0	0	Basidiomycota	Agaricales
4139	UDB016062	SH123989.05FU	Cortinarius parvannulatus	99.5	182	0	0	0	0	0	0	0	2	0	0	Basidiomycota	Agaricales
675	DQ102669	SH165614.05FU	Cortinarius saniosus	100	202	0	0	49	0	0	0	0	0	71	0	Basidiomycota	Agaricales
4330	UDB018061	-	Cortinarius saniosus	97.4	195	0	0	4	0	0	0	0	0	72	0	Basidiomycota	Agaricales
678	UDB017699	SH105144.05FU	Cortinarius saturninus	100	183	0	0	0	0	39	0	0	0	0	0	Basidiomycota	Agaricales
615	UDB017699	SH105144.05FU	Cortinarius saturninus	99	199	0	0	0	0	0	58	0	0	0	0	Basidiomycota	Agaricales
290	UDB000068	SH105247.05FU	Cortinarius sertipes	99.4	358	1	0	0	0	0	0	0	3	0	0	Basidiomycota	Agaricales
1221	UDB018058	-	Crinipellis scabella	99.5	209	0	0	0	0	0	9	0	0	6	0	Basidiomycota	Agaricales
1395	KC137267	-	Cryptococcus aerius	99.1	232	0	1	1	10	54	3	0	1	8	1	Basidiomycota	Tremellales
503	KC455901	-	Cryptococcus fuscescens	100	258	65	41	34	59	0	96	3	9	156	12	Basidiomycota	Filobasidiales
1778	JQ857024	-	Cryptococcus gastricus	100	196	0	0	0	0	0	0	0	1	9	0	Basidiomycota	Filobasidiales
259	KC865295	-	Cryptococcus stepposus	99.7	303	4	0	0	0	0	0	0	0	0	0	Basidiomycota	Filobasidiales
616	KC865292	-	Cryptococcus victoriae	100	195	12	17	11	12	0	24	9	0	23	16	Basidiomycota	Tremellales
2765	NR_077105	-	Cryptococcus wieringae	100	226	0	2	0	0	0	0	2	0	0	0	Basidiomycota	Filobasidiales
3063	UDB011376	SH107103.05FU	Delicatula integrella	100	190	0	0	0	0	0	0	2	0	0	0	Basidiomycota	Agaricales
298	AB545810	SH105383.05FU	Dioszegia rishiriensis	100	334	2	0	0	0	0	0	1	0	0	0	Basidiomycota	Tremellales
1591	EU784205	-	Entoloma asprellum	99.1	219	0	0	0	9	0	0	0	0	0	0	Basidiomycota	Agaricales
1030	UDB015208	SH114286.05FU	Entoloma clandestinum	99.5	197	4	20	16	5	0	0	0	0	0	0	Basidiomycota	Agaricales
3811	JN021021	SH107452.05FU	Entoloma clypeatum	98.3	173	0	0	0	13	0	0	0	0	0	0	Basidiomycota	Agaricales
1013	UDB018000	-	Entoloma conferendum	100	194	8	0	48	0	0	0	2	0	4	6	Basidiomycota	Agaricales
3264	UDB011789	-	Entoloma longistriatum	98.6	216	0	4	0	0	0	0	0	0	0	0	Basidiomycota	Agaricales
4420	UDB017923	-	Entoloma turbidum	99.4	160	1	0	0	0	0	0	2	0	0	0	Basidiomycota	Agaricales
1849	AY081033	SH115389.05FU	Entyloma eryngii	100	316	0	4	0	0	0	0	0	0	0	0	Basidiomycota	Entylomatales
1867	EU002884	SH102278.05FU	Erythrobasidium hasegawianum	98.8	252	0	2	0	0	0	9	0	0	0	0	Basidiomycota	Erythrobasidiales
1104	UDB011711	SH116618.05FU	Galerina atkinsoniana	99.6	223	0	0	0	0	0	0	0	20	0	0	Basidiomycota	Agaricales
2030	JN222416	SH101852.05FU	Ganoderma adspersum	100	366	0	0	0	0	0	8	0	0	0	0	Basidiomycota	Polyporales
2610	JN845125	SH101473.05FU	Geastrum striatum	100	221	0	0	0	0	0	9	0	0	0	0	Basidiomycota	Geastrales
2383	JN845149	SH117084.05FU	Geastrum triplex	100	266	0	0	0	0	0	0	0	134	0	0	Basidiomycota	Geastrales
5099	UDB015720	SH100487.05FU	Gymnopus dryophilus	98.4	192	0	0	0	0	0	3	0	0	0	0	Basidiomycota	Agaricales
2665	JQ724066	SH101293.05FU	Hebeloma collariatum	100	194	1	0	0	11	0	0	2	0	0	0	Basidiomycota	Agaricales
562	UDB011757	SH101292.05FU	Hebeloma leucosarx	100	199	25	2	5	37	0	5	4	1	103	84	Basidiomycota	Agaricales
556	UDB017638	SH101291.05FU	Hebeloma nigellum	100	210	0	0	0	0	154	0	0	0	0	0	Basidiomycota	Agaricales
3805	HQ533011	-	Hemimycena tortuosa	99.4	160	0	0	0	0	0	0	2	0	0	0	Basidiomycota	Agaricales
1672	UDB018020	-	Heterobasidion parviporum	99.6	230	0	0	0	0	0	0	2	0	0	0	Basidiomycota	Russulales
3033	UDB011505	SH109954.05FU	Hydnum rufescens	100	194	0	0	0	0	0	0	3	0	0	0	Basidiomycota	Cantharellales
385	EU784298	SH103971.05FU	Hygrocybe conica	99.2	242	0	0	0	0	1175	0	0	0	0	0	Basidiomycota	Agaricales
5481	UDB017968	-	Hygrocybe conica	97.2	181	0	0	38	0	0	0	0	0	0	0	Basidiomycota	Agaricales
331	JF908056	SH115842.05FU	Hygrocybe helobia	99.5	192	0	0	0	0	0	0	1	0	0	1813	Basidiomycota	Agaricales
706	UDB015677	SH108826.05FU	Hygrocybe miniata	99	198	0	0	4	93	0	0	0	0	0	0	Basidiomycota	Agaricales
362	UDB011783	SH104074.05FU	Hygrocybe persistens	100	210	0	3319	0	0	0	0	0	0	0	0	Basidiomycota	Agaricales
575	EU784355	-	Hygrocybe vitellina	99.2	260	0	0	0	0	0	0	0	0	0	109	Basidiomycota	Agaricales
411	FN550937	-	Inocybe agardhii var areneria	99.1	214	0	0	0	0	471	0	0	0	0	0	Basidiomycota	Agaricales
470	UDB017679	-	Inocybe decipiens	98.3	180	0	114	0	0	0	0	0	0	0	0	Basidiomycota	Agaricales
435	UDB017933	-	Inocybe dulcamara	100	192	0	0	38	339	0	0	0	0	0	0	Basidiomycota	Agaricales
338	UDB017616	SH110718.05FU	Inocybe dunensis	100	249	0	107	261	0	113	1584	0	0	6	0	Basidiomycota	Agaricales
3816	FN550888	SH110718.05FU	Inocybe dunensis	98.9	176	0	0	1	0	2	6	0	0	0	0	Basidiomycota	Agaricales
5654	UDB017616	SH110718.05FU	Inocybe dunensis	98.7	151	0	0	0	0	1	1	0	0	0	0	Basidiomycota	Agaricales
314	FN550919	-	Inocybe exilis	99.5	198	0	3	0	0	0	0	0	0	0	0	Basidiomycota	Agaricales
5044	AM882742	SH113190.05FU	Inocybe giacomi	97.8	179	0	32	0	0	0	0	0	0	0	0	Basidiomycota	Agaricales
415	AM882742	SH113190.05FU	Inocybe giacomi	97.4	196	0	146	0	0	0	0	0	1	0	0	Basidiomycota	Agaricales
268	FN550931	SH105518.05FU	Inocybe griseovelata	98.9	190	0	0	0	0	0	3	0	0	0	0	Basidiomycota	Agaricales
2031	UDB015291	SH104866.05FU	Inocybe jacobi	99.5	198	0	0	0	0	0	0	2	4	0	0	Basidiomycota	Agaricales
3990	HQ604813	SH104866.05FU	Inocybe jacobi	99.4	163	0	0	0	0	0	0	3	0	0	0	Basidiomycota	Agaricales
613	UDB015362	SH165101.05FU	Inocybe lacera var. lacera	100	192	0	0	0	86	0	0	0	0	0	0	Basidiomycota	Agaricales
342	UDB015355	SH113837.05FU	Inocybe mixtilis	99.7	385	0	45	1230	5	0	0	0	0	0	0	Basidiomycota	Agaricales
1991	UDB015343	SH113191.05FU	Inocybe nitidiuscula	98.9	184	0	60	1	0	0	0	0	0	0	0	Basidiomycota	Agaricales
386	UDB017630	SH111337.05FU	Inocybe serotina	100	206	0	0	0	0	1512	4	0	0	0	0	Basidiomycota	Agaricales
376	UDB017630	SH111337.05FU	Inocybe serotina	100	195	0	0	0	0	0	787	0	6	0	0	Basidiomycota	Agaricales
306	HM209796	SH101976.05FU	Inocybe umbrinella	97.9	194	1	1	0	0	0	0	0	0	1	0	Basidiomycota	Agaricales
456	UDB017619	SH101487.05FU	Inocybe vulpinella	98.4	193	0	0	0	311	0	0	0	0	0	0	Basidiomycota	Agaricales
1105	UDB017935	-	Inocybe whitei	99.5	183	0	0	1	0	0	1	0	0	13	0	Basidiomycota	Agaricales
4608	FN550937	-	Inoocybe agardhii var areneria	98.6	215	0	0	0	0	128	0	0	0	0	0	Basidiomycota	Agaricales
414	UDB017611	SH102894.05FU	Laccaria laccata	100	200	1	0	8	39	0	0	492	0	0	0	Basidiomycota	Agaricales
583	UDB000767	SH102894.05FU	Laccaria laccata	98.5	260	0	0	0	0	0	0	1	338	1	0	Basidiomycota	Agaricales
509	UDB000312	SH100131.05FU	Lactarius aurantiacus	100	206	0	0	0	0	0	0	0	0	105	0	Basidiomycota	Russulales
3783	UDB017624	SH100151.05FU	Lactarius controversus	99.6	242	0	0	0	0	2	0	0	0	0	0	Basidiomycota	Russulales
185	UDB017624	SH100151.05FU	Lactarius controversus	99.5	186	0	2	0	0	0	2	0	0	0	0	Basidiomycota	Russulales
516	UDB015739	SH100149.05FU	Lactarius helvus	99.5	193	0	0	0	0	0	0	0	93	0	0	Basidiomycota	Russulales
5245	UDB015739	SH100149.05FU	Lactarius helvus	97	165	0	0	0	0	0	0	0	13	0	0	Basidiomycota	Russulales
3769	EU416302	SH116997.05FU	Lepiota brunneoincarnata	97.2	213	0	0	0	0	6	0	0	0	0	0	Basidiomycota	Agaricales
231	UDB015783	SH116986.05FU	Lepiota cristata	99.5	211	0	0	0	0	4	0	0	0	0	0	Basidiomycota	Agaricales
222	UDB015403	SH115287.05FU	Leucoagaricus leucothites	99.5	210	0	0	0	0	13	0	0	0	0	0	Basidiomycota	Agaricales
2322	KC455908	-	Leucosporidiella creatinivora	100	193	0	0	2	0	0	0	0	0	0	0	Basidiomycota	Leucosporidiales
614	JQ683107	SH109895.05FU	Macrolepiota procera	99	200	0	0	0	0	0	0	0	0	183	0	Basidiomycota	Agaricales
2269	KC152885	-	Malassezia restricta	99.5	186	0	0	0	5	0	0	0	0	0	0	Basidiomycota	Malasseziales
4140	NR_103585	-	Malassezia restricta	99.4	181	0	0	0	0	0	2	1	2	0	0	Basidiomycota	Malasseziales
789	JQ088247	-	Malassezia sympodialis	99.1	234	39	0	0	0	0	0	0	0	0	0	Basidiomycota	Malasseziales
1735	NR_073309	SH116866.05FU	Mastigobasidium intermedium	100	215	0	5	2	0	0	0	0	0	0	0	Basidiomycota	Leucosporidiales
2845	AY176494	-	Melanophyllum haematospermum	98.6	210	0	0	0	0	8	0	0	0	0	0	Basidiomycota	Agaricales
4576	GQ911547	SH115623.05FU	Mrakiella aquatica	99.5	204	0	0	0	0	0	3	0	0	0	0	Basidiomycota	Cystofilobasidiales
2446	GQ911547	SH115623.05FU	Mrakiella aquatica	98.3	233	0	0	0	0	2	0	0	0	0	0	Basidiomycota	Cystofilobasidiales
351	JF908377	SH102537.05FU	Mycena albidolilacea	100	217	1	0	1	0	144	0	0	0	0	0	Basidiomycota	Agaricales
937	JF908377	SH102537.05FU	Mycena albidolilacea	100	195	26	0	13	2	0	13	0	1	10	0	Basidiomycota	Agaricales
2704	JF908436	SH102544.05FU	Mycena flavoalba	99.6	237	5	0	0	0	0	0	0	0	0	0	Basidiomycota	Agaricales
3518	JF908437	SH103641.05FU	Mycena flavoalba	98.6	219	0	4	0	0	0	0	0	0	0	0	Basidiomycota	Agaricales
677	UDB015412	SH102545.05FU	Mycena metata	99.2	253	8	0	0	0	0	0	0	0	42	143	Basidiomycota	Agaricales
3821	AB509506	SH116750.05FU	Mycena pura	97.2	214	2	0	0	0	0	0	0	0	0	0	Basidiomycota	Agaricales
812	GU234138	SH102569.05FU	Mycena simia	98.5	205	1	0	0	0	0	0	3	23	19	8	Basidiomycota	Agaricales
3697	EF546659	SH102675.05FU	Nematoctonus leiosporus	100	179	0	0	0	0	0	5	0	0	0	0	Basidiomycota	Agaricales
3423	EF409751	SH102677.05FU	Nematoctonus pachysporus	100	277	0	0	0	0	0	0	3	0	0	0	Basidiomycota	Agaricales
619	UDB018004	-	Panaeolus acuminatus	100	264	0	139	0	9	25	61	0	0	2	2	Basidiomycota	Agaricales
3325	UDB015321	SH114047.05FU	Panaeolus fimicola	100	206	0	2	1	1	0	9	0	0	0	4	Basidiomycota	Agaricales
300	UDB015729	SH114050.05FU	Panaeolus papilionaceus	99.2	260	3	0	0	0	2	0	0	0	0	0	Basidiomycota	Agaricales
1031	UDB016355	-	Peniophorella pallida	99.5	197	4	0	0	0	0	0	0	9	10	0	Basidiomycota	Polyporales
3791	UDB015413	SH112033.05FU	Phallus impudicus	98	197	0	0	0	0	2	0	0	0	0	0	Basidiomycota	Phallales
4673	UDB015413	SH112033.05FU	Phallus impudicus	97.4	156	0	0	0	0	0	0	0	3	0	0	Basidiomycota	Phallales
187	UDB018225	-	Pholiota gummosa	100	200	0	0	0	0	0	4	0	0	0	0	Basidiomycota	Agaricales
524	JQ837482	SH100221.05FU	Pleurotus eryngii	99	193	0	127	0	0	0	0	0	0	0	0	Basidiomycota	Agaricales
297	UDB015506	SH106793.05FU	Pluteus podospileus	100	200	0	1	0	0	3	0	0	0	0	0	Basidiomycota	Agaricales
1804	UDB011764	SH125860.05FU	Pluteus satur	98.2	223	0	7	0	0	0	3	0	0	0	0	Basidiomycota	Agaricales
1954	FN396114	SH111343.05FU	Psathyrella candolleana	99.5	193	0	0	0	0	0	0	0	0	16	0	Basidiomycota	Agaricales
4545	AF391034	-	Pseudobaeospora pyrifera	97.9	194	0	0	0	3	0	1	0	0	0	0	Basidiomycota	Agaricales
1338	JQ676922	-	Rhizoctonia solani	99.2	247	0	10	0	0	0	0	0	0	0	0	Basidiomycota	Cantharellales
2666	NR_073313	SH104650.05FU	Rhodotorula cresolica	98.3	235	0	0	0	0	0	0	0	0	9	0	Basidiomycota	Sporidiobolales
859	UDB015270	SH109302.05FU	Rickenella fibula	99.3	272	12	0	0	0	0	0	0	1	2	14	Basidiomycota	Hymenochaetales
1262	UDB015270	SH109302.05FU	Rickenella fibula	99.2	264	31	0	0	0	0	0	0	0	3	24	Basidiomycota	Hymenochaetales
2578	AY061677	SH102628.05FU	Russula foetens	100	187	0	2	0	1	0	2	1	0	0	0	Basidiomycota	Russulales
2510	UDB016043	SH101158.05FU	Russula integra	99.5	202	0	0	0	0	0	4	0	0	1	1	Basidiomycota	Russulales
695	UDB017608	SH112862.05FU	Russula nana	98.9	261	0	0	2	0	0	0	47	0	0	0	Basidiomycota	Russulales
627	UDB017659	SH117152.05FU	Russula pascua	98.5	197	150	0	0	0	0	0	9	0	38	18	Basidiomycota	Russulales
3096	UDB015995	SH113569.05FU	Russula puellaris	99.4	174	0	0	0	3	0	0	0	0	0	0	Basidiomycota	Russulales
1677	UDB016378	SH101702.05FU	Scopuloides hydnoides	100	215	0	0	0	0	0	0	0	0	6	0	Basidiomycota	Polyporales
1890	AF490396	-	Sebacina allantoidea	99	310	0	0	0	0	0	24	0	0	0	0	Basidiomycota	Sebacinales
3488	JQ665490	-	Sebacina epigaea	99.7	295	1	0	0	0	0	2	1	0	0	1	Basidiomycota	Sebacinales
49	AY654738	SH116857.05FU	Sphaerobolus ingoldii	98.3	240	0	0	0	0	4	0	0	0	0	0	Basidiomycota	Geastrales
2209	NR_073318	SH103198.05FU	Sporobolomyces gracilis	99.6	231	0	2	2	7	0	0	0	0	0	0	Basidiomycota	Sporidiobolales
3007	NR_073303	SH104689.05FU	Sporobolomyces griseoflavus	98.3	238	3	0	0	0	0	0	0	0	0	0	Basidiomycota	Sporidiobolales
2306	UDB003195	SH107540.05FU	Squamanita odorata	99.5	201	2	0	0	0	0	0	0	0	0	0	Basidiomycota	Agaricales
1624	UDB016610	SH177779.05FU	Suillus luteus	100	231	0	11	2	2	0	0	0	0	1	0	Basidiomycota	Boletales
1061	AF139964	-	Tephrocybe tylicolor	99.6	229	7	0	0	0	0	0	0	0	0	0	Basidiomycota	Agaricales
2095	AY154305	SH106914.05FU	Thanatephorus cucumeris	98.7	229	0	0	0	0	2	0	0	0	0	0	Basidiomycota	Cantharellales
560	UDB017379	-	Thelephora albomarginata	100	216	53	0	0	0	0	0	0	44	52	23	Basidiomycota	Thelephorales
4408	UDB017347	-	Thelephora albomarginata	97.5	163	0	0	0	0	0	0	0	2	5	0	Basidiomycota	Thelephorales
544	UDB015187	-	Thelephora terrestris	99.5	198	0	0	9	0	0	3	0	233	49	0	Basidiomycota	Thelephorales
2434	DQ234558	-	Tilletiaria anomala	99.5	221	2	0	0	0	0	0	0	0	4	0	Basidiomycota	Georgefischeriales
3254	HQ115649	SH101529.05FU	Tilletiopsis washingtonensis	99.5	214	0	0	0	0	0	0	6	0	0	0	Basidiomycota	Incertae sedis
4304	UDB000236	SH103033.05FU	Tomentella atramentaria	100	196	0	0	0	0	0	3	26	0	5	0	Basidiomycota	Thelephorales
701	UDB000239	SH106691.05FU	Tomentella badia	99.6	224	0	0	0	0	19	0	0	0	0	0	Basidiomycota	Thelephorales
2438	UDB000260	-	Tomentella galzinii	100	159	0	0	4	0	0	0	0	0	0	0	Basidiomycota	Thelephorales
389	UDB000953	SH107465.05FU	Tomentella lilacinogrisea	100	307	0	250	0	0	830	0	0	0	0	0	Basidiomycota	Thelephorales
542	JX630532	-	Tomentella lilacinogrisea	100	287	0	0	0	197	11	2	0	0	0	0	Basidiomycota	Thelephorales
679	UDB016404	-	Tomentella lilacinogrisea	98.9	271	0	0	0	0	0	173	0	0	0	0	Basidiomycota	Thelephorales
1823	EU186281	SH100888.05FU	Tricholoma lascivum	99.5	193	0	0	0	4	0	0	0	0	0	0	Basidiomycota	Agaricales
745	HF558657	-	Trichosporon dulcitum	100	193	5	20	6	8	0	0	25	21	14	1	Basidiomycota	Trichosporonales
1470	JX847742	-	Trichosporon laibachii	100	234	0	5	2	10	0	0	10	8	3	0	Basidiomycota	Trichosporonales
1958	EF051060	-	Tubaria minima	99.6	229	0	0	0	0	2	0	0	0	0	0	Basidiomycota	Agaricales
148	EU784433	-	Tulostoma brumale	99.1	219	0	0	0	0	5	0	0	0	0	0	Basidiomycota	Agaricales
1773	JN114421	SH116542.05FU	Urocystis agropyri	98.4	184	0	0	0	0	0	0	0	0	5	0	Basidiomycota	Urocystidales
124	UDB001397	SH102858.05FU	Xerocomus ripariellus	100	242	0	0	0	0	6	0	0	0	0	0	Basidiomycota	Boletales
1689	UDB000485	SH102858.05FU	Xerocomus ripariellus	99	199	12	0	0	0	0	3	0	0	4	0	Basidiomycota	Boletales
1565	EU379237	-	Rhizophlyctis rosea	100	255	0	0	0	0	0	0	1	0	12	0	Chytridiomycota	Rhizophlyctidales
1315	EU379232	-	Rhizophlyctis rosea	99.1	234	0	0	0	0	0	0	0	12	0	0	Chytridiomycota	Rhizophlyctidales
6944	GQ388710	SH117200.05FU	Glomus claroideum	98.4	245	0	1	0	0	1	1	0	0	0	0	Glomeromycota	Glomerales
221	GQ388710	SH117200.05FU	Glomus claroideum	97.3	222	0	1	0	0	0	2	0	0	0	0	Glomeromycota	Glomerales
6200	FR750531	SH102450.05FU	Glomus macrocarpum	99.7	300	0	0	2	0	0	0	0	0	0	0	Glomeromycota	Glomerales
3506	JF439101	SH112619.05FU	Rhizophagus intraradices	99.5	184	0	4	0	0	0	2	0	1	0	0	Glomeromycota	Glomerales
3108	AY944889	SH115110.05FU	Absidia cylindrospora	97	165	0	0	0	0	0	0	0	1	1	0	Mucoromycotina, incertae sedis	Mucorales
159	JN205822	-	Absidia cylindrospora var. cylindrospora	97.8	181	2	1	0	0	0	0	0	1	1	0	Mucoromycotina, incertae sedis	Mucorales
2514	AY944879	SH103482.05FU	Absidia glauca	99	202	0	3	0	0	0	0	0	0	1	0	Mucoromycotina, incertae sedis	Mucorales
3667	AY944881	SH103482.05FU	Absidia glauca	99	200	0	1	0	0	0	0	0	0	2	0	Mucoromycotina, incertae sedis	Mucorales
2532	JN205885	-	Cunninghamella elegans	100	203	0	0	0	0	6	0	0	0	0	0	Mucoromycotina, incertae sedis	Mucorales
625	JX975906	-	Mortierella alpina	99.6	243	0	0	0	0	181	0	0	0	0	0	Mucoromycotina, incertae sedis	Mortierellales
1330	JX976098	-	Mortierella alpina	99.2	243	0	0	0	0	53	0	0	0	0	0	Mucoromycotina, incertae sedis	Mortierellales
579	KC018188	-	Mortierella alpina	98.6	214	0	6	0	0	0	41	0	6	0	0	Mucoromycotina, incertae sedis	Mortierellales
2953	JX975852	-	Mortierella alpina	98.4	245	0	0	0	0	9	0	0	0	0	0	Mucoromycotina, incertae sedis	Mortierellales
75	GU559984	SH116469.05FU	Mortierella amoeboidea	100	242	0	0	0	0	8	0	0	0	0	0	Mucoromycotina, incertae sedis	Mortierellales
1525	GU559984	SH116469.05FU	Mortierella amoeboidea	99.6	262	0	0	0	0	0	0	0	1	10	6	Mucoromycotina, incertae sedis	Mortierellales
13	JX975869	-	Mortierella beljakovae	97.5	243	0	0	0	0	7	0	0	0	0	0	Mucoromycotina, incertae sedis	Mortierellales
1297	HQ630361	SH114700.05FU	Mortierella bisporalis	100	215	0	0	1	0	0	19	0	0	0	0	Mucoromycotina, incertae sedis	Mortierellales
1276	JX976030	-	Mortierella cystojenkinii	99.3	278	0	0	0	2	0	0	0	10	2	0	Mucoromycotina, incertae sedis	Mortierellales
1743	JX975967	-	Mortierella elongatula	97	230	0	0	0	0	0	0	6	0	0	0	Mucoromycotina, incertae sedis	Mortierellales
777	FJ161929	SH114735.05FU	Mortierella exigua	98.8	259	37	26	13	17	0	81	23	45	66	28	Mucoromycotina, incertae sedis	Mortierellales
993	JX975892	-	Mortierella gamsii	100	242	0	0	0	1	37	3	0	0	1	0	Mucoromycotina, incertae sedis	Mortierellales
4593	JX975872	-	Mortierella hypsicladia	98.5	266	0	0	0	0	0	0	0	0	2	0	Mucoromycotina, incertae sedis	Mortierellales
475	JQ272448	-	Mortierella macrocystis	100	256	18	0	0	0	0	0	0	194	28	1	Mucoromycotina, incertae sedis	Mortierellales
608	JX976005	-	Mortierella parvispora	99.7	331	11	0	0	0	0	0	3	188	25	0	Mucoromycotina, incertae sedis	Mortierellales
628	JX975926	-	Mortierella sossauensis	100	240	0	0	0	0	69	3	0	1	0	1	Mucoromycotina, incertae sedis	Mortierellales
3424	JN206112	-	Mucor durus	98	205	0	0	0	0	0	5	0	1	0	0	Mucoromycotina, incertae sedis	Mucorales
1386	JN315010	SH107705.05FU	Mucor hiemalis	100	201	0	0	0	15	0	5	0	0	1	0	Mucoromycotina, incertae sedis	Mucorales
965	AJ878785	SH107706.05FU	Mucor moelleri	98.5	195	4	4	0	4	0	0	0	0	3	0	Mucoromycotina, incertae sedis	Mucorales
1838	AJ878785	SH107706.05FU	Mucor moelleri	98	198	7	5	0	5	0	0	0	0	4	0	Mucoromycotina, incertae sedis	Mucorales
3540	JX847760	-	Umbelopsis isabellina	99.5	198	0	0	0	0	2	0	0	0	0	0	Mucoromycotina, incertae sedis	Mucorales
1609	KC489497	-	Umbelopsis isabellina	99	204	0	0	0	0	0	0	0	9	17	0	Mucoromycotina, incertae sedis	Mucorales
4868	EU484255	SH100505.05FU	Umbelopsis ramanniana	98.4	257	1	0	0	0	0	0	0	2	0	3	Mucoromycotina, incertae sedis	Mucorales
2522	EU715662	SH100505.05FU	Umbelopsis ramanniana	97.4	193	9	0	0	0	0	0	2	1	6	0	Mucoromycotina, incertae sedis	Mucorales
